# Supplementary material for: Difference of Intrahost Dynamics of the Second Human Pegivirus and Hepatitis C Virus in HPgV-2/HCV-Coinfected Patients
Source: Front Cell Infect Microbiol. 2021 Aug 12;11:728415. doi: 10.3389/fcimb.2021.728415 (PMC8403064; doi:10.3389/fcimb.2021.728415)
Supplement: Supplementary file 3 [file DataSheet_1.xlsx]

## Sheet: Legends
Supplementary Table S1. Characteristics of patients co-infected with HCV and HPgV-2.
Supplementary Table S2. Summary of primer pairs for amplification of near full-length genome of HPgV-2 strains and fragment cover HVR1 of HCV. HVR1, hypervariable region 1
Supplementary Table S3. Genbank HPgV-2 sequences analyzed in the study.
Supplementary Table S4. Genbank HCV sequences analyzed in the study.
Supplementary Table S5. Summary of iSNVs of HPgV-2 detected from our samples.
Supplementary Table S6. Summary of iSNVs of HCV HVR1 detected from our samples.
Supplementary Table S7. Characteristics of the patient HCV121 before and after DAAs treatment, as well as the characteristics of the patient with HCV mono-infection and the healthy donor.
Supplementary Table S8. Differentially expressed proteins in the peripheral blood of patients with HCV and HPgV-2 co-infection before and after DAAs treatment.
Supplementary Table S9. Differentially expressed proteins in the peripheral blood between HPgV-2/HCV-coinfected and HCV mono-infected patient
Supplementary Table S10. Differentially expressed proteins in the peripheral blood between HPgV-2/HCV-coinfected patient with HCV elimination and healthy blood donor

## Sheet: STabS1
Supplementary Table S1. Characteristics of patients co-infected with HCV and HPgV-2.
Patients	Gender	Age (years)	HCV genotype	Date of sampling	HPgV-2 RNA (copies/ml)	HCV RNA (IU/ml）	AST (U/L) (15-40)	ALT (U/L) (9-50)
HCV121	Male	47	3a	2017/03 (t0)	243594	199000	120	122
				2018/02 (t44)	125892	199000	110	86
NO.19	NA	NA	6a	NA (t0)	2492680	27542287	32	39
				NA (t216)	43987	11049263	36	38
NO.64	NA	NA	6a	NA (t0)	NA	NA	36	20
				NA (t36)	NA	NA	35	37
NO.655	Male	42	1b	2016/03	NA	2220000	NA	22
NO.1241	Male	24	NA	2011/06	NA	1410000	NA	36
NO.1563	Male	47	NA	2015/06	NA	5120000	NA	22
C346	Male	38	NA	NA	NA	<1000	34	17
Jx18052	Male	40	6a	2018/06	446000	16300000	25	42
NA,not available

## Sheet: STabS3
Supplementary Table S3. Genbank HPgV-2 sequences analyzed in the study.
Genbank accession number	Strains	Length (bp)	Country	Submitted date
KT427414	UC0125	9867	USA	2015-08-13
KT427411	ABT0070P	9867	USA	2015-08-13
KT427408	ABT0030P	9850	USA	2015-08-13
KT439329	AK-790	9538	USA	2015-08-18
KX528230	HCV121	9505	CHINA	2016-11-11
KX528231	IDU31	9502	CHINA	2016-11-11
KY646158	ISV-1	9403	USA	2017-02-20
KY971606	C346	9480	CHINA	2017-04-20
KY971607	HCV121(2)	9465	CHINA	2017-04-20
MF770985	HCV1241	9391	CHINA	2017-08-25
MF770986	HCV1563	9370	CHINA	2017-08-25
MF775734	IHP-16	9369	Iran	2017-08-29
MG210577	IHP-234	9505	Iran	2017-10-17
MG210578	IHP-343	9536	Iran	2017-10-17
MG210579	IHP-381	9518	Iran	2017-10-17
MG457178	SC-LS-01	9481	CHINA	2017-11-07
MH194412	S79	9307	Vietnam	2018-04-06
MH671885	H1	9476	CHINA	2018-07-23
MH671886	H2	9471	CHINA	2018-07-23
MH671887	H8	9471	CHINA	2018-07-23
MH671888	H10	9470	CHINA	2018-07-23
MH671891	H18	9471	CHINA	2018-07-23

## Sheet: STabS2
Supplementary Table S2. Summary of primer pairs for amplification of near full-length genome of HPgV-2 strains and fragment cover HVR1 of HCV. HVR1, hypervariable region 1
Amplicon	PCR	Primer ID	Primer position (nt)	Sequence (5'→3')
HPgV-2 (Reference KT439329)
Fragment 1	First round	Outer F	1-24	ATGCGCTATATTGCTACTTCGGTA
		Outer R	1779-1799	AACCGTTCAAGGTCACGGTAT
	Second round	Inner F	9-29	TATTGCTACTTCGGTACGCCTAA
		Inner R	1760-1781	TATGATGGACACTTATAGCAGT
Fragment 2	First round	Outer F	1395-1414	TGACCCACCTCCTTGGTATC
		Outer R	2905-2922	CTCAAGACCAAATACCCG
	Second round	Inner F	1605-1624	TGGTTACCGTGATGGACTC
		Inner R	2901-2919	AAGACCAAATACCCGTCC
Fragment 3	First round	Outer F	2584-2601	GGTTTGTTTCCCATACGG
		Outer R	4265-4282	CCAATACTTTGTGTCCCT
	Second round	Inner F	2584-2601	TTATGTCACTTGTCTATTTCTCT
		Inner R	4188-4209	GTAGGTGATTTCAGAGTATGTT
Fragment 4	First round	Outer F	3955-3972	TGTGGCAGAGTGGAGAAT
		Outer R	6232-6254	GTGGTTACACTTGAGTTACTTAG
	Second round	Inner F	3959-3976	GCAGAGTGGAGAATGAAG
		Inner R	6132-6149	GCTGAACCAGACAAGATT
Fragment 5	First round	Outer F	5945-5967	ATAAGTGGCTATTAGCTATTGCA
		Outer R	7744-7789	ATTGCATGCATGGTTCATAAGTT
	Second round	Inner F	5961-5983	TATTGCAGGAACTTGGCTAGTTA
		Inner R	7750-7772	TAAGTTGTTACTCCATTGACGTC
Fragment 6	First round	Outer F	7489-7510	ACTTTAATCAAACATTTGACTA
		Outer R	9482-9504	TACTACATTGATTTAGGATTTAC
	Second round	Inner F	7509-7531	TAACAAACACAGCCACTGCGTT
		Inner R	9443-9465	TATAGCACTGGCAACCAACCAAA
HCV
Fragment cover HCV 3a HVR1 (Reference D17763)	First round	Outer F	340-364	ATGAGCACACTTCCTAAACCCCAAA
		Outer R	2882-2900	TACTGGTTCCACCACATGA
	Second round	Inner F	340-364	ATGAGCACACTTCCTAAACCCCAAA
		Inner R	2545-2566	GCCAAAGAGCAACGCACACGCG
Fragment cover HCV 6a HVR1 (Reference KC844037)	First round	Outer F	1251-1274	TGGCTTGGGATATGATGATGAACT
		Outer R	1553-1572	GCAGTCCTGTTGATGTGCCA
	Second round	Inner F	1258-1277	GGATATGATGATGAACTGGT
		Inner R	1528-1546	ATGTGCCAYGACCCGTTRGAAT
HVR1 of HCV subtype 3a (nt 1321-1583) refer to HCV subtype 3a isolate NZL1 (Genbank accession number D17763)
HVR1 of HCV subtype 6a (nt 1278-1537) refer to HCV subtype 6a isolate ZS221 (Genbank accession number KC844037)

## Sheet: STabS4
Supplementary Table S4. Genbank HCV sequences analyzed in the study.
Genbank accession number	Genotype	Length (bp)	Country	Submitted year
M67463	1a	9416	USA	1991
M62321	1a	9401	USA	1991
NC_004102	1a	9646	USA	1997
D90208	1b	9413	Japan	1990
M58335	1b	9416	Japan	1991
D14853	1c	9487	Japan	1994
AY051292	1c	9441	USA	2001
D00944	2a	9589	Japan	1991
AB047639	2a	9678	Japan	2001
D10988	2b	9511	Japan	1992
AB030907	2b	9654	Japan	1999
D50409	2c	9513	Japan	1995
AB031663	2k	9488	Japan	1999
D17763	3a	9456	Japan	1993
D28917	3a	9454	Japan	1994
D49374	3b	9444	Japan	1995
D63821	3k	9450	Japan	1995
Y11604	4a	9355	UK	1997
Y13184	5a	9343	South Africa	1997
AF064490	5a	9408	USA	1998
Y12083	6a	9340	UK	1997
D84262	6b	9628	Japan	1996
D84263	6d	9615	Japan	1996
D63822	6g	9461	Japan	1996
D84265	6h	9621	Japan	1996
D84264	6k	9601	Japan	1996

## Sheet: STabS5
Supplementary Table S5. Summary of iSNVs of HPgV-2 detected from our samples.
SampleID	Genome position	CDS	CDS amino acid (AA) position	iSNV frequency (%)	N=Nonsyn S=Syn NC=Noncoding	Major allele base	Major allele AA	Minor allele base	Minor allele AA	Major allele depth	Minor allele depth	Site total depth
HCV121_t0	810	E1	161	21.13	S	A	A	G	A	33823	9063	42886
HCV121_t0	987	E1	220	23.82	S	C	P	T	P	28997	9069	38066
HCV121_t0	1290	E2	321	24.22	S	C	S	T	S	26674	8523	35197
HCV121_t0	1380	E2	351	27.52	S	T	I	C	I	29641	11255	40896
HCV121_t0	1404	E2	359	24.52	S	A	S	T	S	32328	10504	42832
HCV121_t0	1686	E2	453	24.3	S	G	T	A	T	68349	21939	90288
HCV121_t0	2763	X	812	25.76	S	T	S	C	S	12389	4298	16687
HCV121_t0	2877	X	850	24.6	S	G	L	A	L	28127	9179	37306
HCV121_t0	3065	NS2	913	47.06	N	A	G	G	A	10425	9266	19691
HCV121_t0	3162	NS2	945	46.6	S	C	G	T	G	5283	4611	9894
HCV121_t0	4112	NS3	1262	16.08	S	T	I	C	I	23190	4444	27634
HCV121_t0	6462	NS5A	2045	46.68	S	G	L	A	L	4088	3579	7667
HCV121_t0	7161	NS5A	2278	46.31	S	G	T	A	T	4141	3572	7713
HCV121_t0	7475	NS5A	2383	45.84	N	T	L	C	S	1484	1256	2740
HCV121_t0	8047	NS5B	2574	45	N	T	T	C	H	15307	12522	27829
HCV121_t0	8184	NS5B	2619	45.18	S	T	T	C	T	14106	11625	25731
HCV121_t0	8484	NS5B	2719	43.9	S	C	A	T	A	20318	15902	36220
HCV121_t0	9058	NS5B	2911	45.35	N	A	T	G	A	20373	16905	37278
HCV121_t44	1404	E2	359	23.67	S	A	S	T	S	787	244	1031
HCV121_t44	1686	E2	453	13.24	S	G	T	A	T	5998	915	6913
HCV121_t44	1731	E2	468	13.51	S	T	G	C	G	5789	904	6693
HCV121_t44	1923	E2	532	38.43	S	A	L	G	L	298	186	484
HCV121_t44	2308	X	661	14.34	S	A	I	G	I	1762	295	2057
HCV121_t44	2454	X	709	13.44	S	C	A	T	A	1475	229	1704
HCV121_t44	5340	NS3	1671	14.09	S	A	L	G	L	3568	585	4153
HCV121_t44	5346	NS3	1673	40.72	S	C	T	T	T	2433	1671	4104
HCV121_t44	5601	NS4	1758	13.35	S	T	A	C	A	3109	479	3588
HCV121_t44	6329	NS4	2001	17.32	N	T	L	C	P	5407	1133	6540
HCV121_t44	6519	NS4	2064	38.85	S	C	I	T	I	5274	3350	8624
HCV121_t44	6968	NS5A	2214	25.18	N	G	C	C	S	4775	1607	6382
HCV121_t44	7067	NS5A	2247	25.54	N	A	G	C	A	4904	1682	6586
HCV121_t44	7152	NS5A	2275	40.76	S	C	V	T	V	4088	2813	6901
HCV121_t44	7172	NS5A	2282	32.14	N	G	A	A	G	4687	2220	6907
HCV121_t44	7818	NS5B	2497	15.33	S	T	P	C	P	44282	8020	52302
HCV121_t44	7973	NS5B	2549	14.77	N	T	V	G	G	27305	4732	32037
HCV121_t44	8127	NS5B	2600	45.55	S	C	S	T	S	15947	13339	29286
HCV121_t44	8430	NS5B	2701	45.25	S	T	I	A	I	15504	12815	28319
HCV121_t44	8838	NS5B	2837	37.98	S	C	V	T	V	19389	11876	31265
NO.19_t0	434	S	36	9.03	N	G	G	C	A	2035	202	2237
NO.19_t0	741	E1	138	9.4	S	C	G	T	G	1166	121	1287
NO.19_t0	789	E1	154	5.51	S	T	L	C	L	944	55	999
NO.19_t0	805	E1	160	5.47	N	A	I	C	L	968	56	1024
NO.19_t0	807	E1	160	5.63	N	T	I	G	L	956	57	1013
NO.19_t0	809	E1	161	5.54	N	C	A	T	V	954	56	1010
NO.19_t0	822	E1	165	15.92	S	G	G	C	G	829	157	986
NO.19_t0	879	E1	184	12.8	S	G	G	T	G	899	132	1031
NO.19_t0	897	E1	190	9.17	S	T	G	C	G	961	97	1058
NO.19_t0	917	E1	197	12	N	T	L	C	S	975	133	1108
NO.19_t0	938	E1	204	5.94	N	C	A	T	V	1124	71	1195
NO.19_t0	1045	E1	240	8.34	N	A	I	G	V	1352	123	1475
NO.19_t0	1132	E1	269	5.8	N	A	M	G	V	1299	80	1379
NO.19_t0	1140	E2	271	6.84	S	C	Y	T	Y	1239	91	1330
NO.19_t0	1182	E2	285	10.09	S	C	T	T	T	1150	129	1279
NO.19_t0	1206	E2	293	7.35	S	T	C	C	C	1197	95	1292
NO.19_t0	1218	E2	297	5.87	S	T	F	C	F	1170	73	1243
NO.19_t0	1255	E2	310	9.99	N	A	I	G	V	1144	127	1271
NO.19_t0	1302	E2	325	48.63	S	T	C	C	C	677	641	1318
NO.19_t0	1332	E2	335	8.05	S	A	E	G	E	1279	112	1391
NO.19_t0	1338	E2	337	17.72	S	T	I	C	I	1198	258	1456
NO.19_t0	1351	E2	342	5.42	N	T	S	A	T	1588	91	1679
NO.19_t0	1368	E2	347	7.71	S	A	P	G	P	1890	158	2048
NO.19_t0	1380	E2	351	15.6	S	T	I	C	I	1801	333	2134
NO.19_t0	1446	E2	373	5.35	S	T	I	C	I	2971	168	3139
NO.19_t0	1530	E2	401	10.17	S	T	L	C	L	4326	490	4816
NO.19_t0	1614	E2	429	8.18	S	C	C	T	C	4456	397	4853
NO.19_t0	1647	E2	440	7.19	S	C	F	T	F	34344	2660	37004
NO.19_t0	1668	E2	447	38.8	S	C	R	A	R	22681	14380	37061
NO.19_t0	1671	E2	448	14.24	S	T	P	A	P	31795	5280	37075
NO.19_t0	1784	E2	486	43.16	N	A	K	G	R	21003	15946	36949
NO.19_t0	1791	E2	488	43.49	S	A	P	T	P	20980	16145	37125
NO.19_t0	1917	E2	530	5.35	S	T	N	C	N	17289	978	18267
NO.19_t0	1932	E2	535	23.12	N	G	M	T	I	11447	3442	14889
NO.19_t0	1962	E2	545	20.51	S	G	A	A	A	13275	3426	16701
NO.19_t0	1977	E2	550	6.43	S	A	P	G	P	17094	1174	18268
NO.19_t0	1978	E2	551	10.76	N	A	T	G	A	16303	1965	18268
NO.19_t0	1998	E2	557	17.99	S	G	V	C	V	16288	3573	19861
NO.19_t0	2046	E2	573	10.53	S	C	L	G	L	20189	2377	22566
NO.19_t0	2091	E2	588	6.79	S	T	H	C	H	24052	1753	25805
NO.19_t0	2112	E2	595	6.49	S	C	S	T	S	25208	1749	26957
NO.19_t0	2157	E2	610	22.8	S	G	P	A	P	22658	6690	29348
NO.19_t0	2166	E2	613	17.62	S	T	I	C	I	24355	5208	29563
NO.19_t0	2167	E2	614	16.17	N	A	I	G	V	24783	4780	29563
NO.19_t0	2199	E2	624	7.11	S	C	A	T	A	29564	2263	31827
NO.19_t0	2220	X	631	8.35	S	C	D	T	D	30374	2769	33143
NO.19_t0	2253	X	642	5.35	S	G	T	A	T	32827	1854	34681
NO.19_t0	2272	X	649	49.19	N	G	V	T	F	17734	17170	34904
NO.19_t0	2329	X	668	19.25	N	A	T	G	A	28149	6709	34858
NO.19_t0	2517	X	730	19.08	S	T	P	G	P	17588	4146	21734
NO.19_t0	2559	X	744	18.76	S	C	F	T	F	14793	3416	18209
NO.19_t0	2598	X	757	33.41	S	T	F	C	F	10883	5461	16344
NO.19_t0	2610	X	761	8.87	S	T	P	C	P	14717	1433	16150
NO.19_t0	2611	X	762	36.31	S	T	L	C	L	10286	5864	16150
NO.19_t0	2643	X	772	5.58	S	A	S	G	S	18303	1081	19384
NO.19_t0	2730	X	801	11.83	S	C	F	T	F	13554	1819	15373
NO.19_t0	2736	X	803	20.08	S	G	A	A	A	12016	3019	15035
NO.19_t0	2806	X	837	46	N	T	F	A	M	16191	13794	29985
NO.19_t0	2808	X	827	46.15	N	T	F	G	M	16150	13841	29991
NO.19_t0	2919	NS2	864	28.47	S	A	G	C	G	21722	8645	30367
NO.19_t0	2931	NS2	868	20.53	S	T	G	C	G	24053	6214	30267
NO.19_t0	3001	NS2	892	12.24	N	G	V	C	L	6226	868	7094
NO.19_t0	3004	NS2	893	22.74	N	T	F	G	V	7127	2098	9225
NO.19_t0	3008	NS2	894	25.05	N	C	S	A	Y	6955	2324	9279
NO.19_t0	3804	NS3	1159	25.49	S	T	A	C	A	2649	906	3555
NO.19_t0	3990	NS3	1221	33.31	N	T	D	A	E	9902	4945	14847
NO.19_t0	4026	NS3	1233	10.1	S	A	Q	G	Q	13368	1502	14870
NO.19_t0	4272	NS3	1315	47.22	S	A	L	G	L	2458	2199	4657
NO.19_t0	4323	NS3	1332	8.44	S	C	V	T	V	3332	307	3639
NO.19_t0	4395	NS3	1356	8.34	S	C	D	T	D	3703	337	4040
NO.19_t0	4483	NS3	1386	6.71	N	G	A	A	T	4034	290	4324
NO.19_t0	4577	NS3	1417	15.13	N	A	K	G	R	3489	622	4111
NO.19_t0	4591	NS3	1422	8.8	N	G	A	T	S	3794	366	4160
NO.19_t0	4671	NS3	1448	8.01	S	G	V	A	V	3778	329	4107
NO.19_t0	4868	NS3	1514	5.56	N	C	A	T	V	7291	429	7720
NO.19_t0	4953	NS3	1542	16.03	S	C	D	T	D	8953	1709	10662
NO.19_t0	4957	NS3	1544	5.5	N	A	T	T	S	10181	593	10774
NO.19_t0	4959	NS3	1544	25.15	N	A	T	G	S	8090	2718	10808
NO.19_t0	4980	NS3	1551	30.82	S	G	V	A	V	8039	3581	11620
NO.19_t0	5031	NS3	1568	16.84	S	C	R	T	R	10423	2110	12533
NO.19_t0	5034	NS3	1569	13.63	S	C	G	T	G	10857	1713	12570
NO.19_t0	5040	NS3	1571	15.2	S	G	R	A	R	10694	1917	12611
NO.19_t0	5094	NS3	1589	5.64	S	T	D	C	D	11877	710	12587
NO.19_t0	5196	NS3	1623	18.45	S	T	T	A	T	9509	2152	11661
NO.19_t0	5331	NS3	1668	13.27	S	C	C	T	C	6485	992	7477
NO.19_t0	5579	NS4	1751	12.42	N	C	T	T	I	7736	1097	8833
NO.19_t0	5616	NS4	1763	40.13	S	A	E	G	E	5506	3691	9197
NO.19_t0	5634	NS4	1769	9.51	S	A	V	G	V	8967	942	9909
NO.19_t0	5649	NS4	1774	5.39	S	G	A	A	A	9884	563	10447
NO.19_t0	5687	NS4	1787	5.61	N	A	Q	G	R	10538	626	11164
NO.19_t0	5721	NS4	1798	13.66	S	G	L	A	L	10077	1594	11671
NO.19_t0	5814	NS4	1829	7.9	S	C	P	T	P	13226	1134	14360
NO.19_t0	5910	NS4	1861	46.09	S	T	T	C	T	8832	7551	16383
NO.19_t0	5931	NS4	1868	11.93	S	C	S	T	S	14065	1906	15971
NO.19_t0	5968	NS4	1881	12.15	S	C	L	T	L	13203	1826	15029
NO.19_t0	6012	NS4	1895	5.82	S	G	G	A	G	71972	4447	76419
NO.19_t0	6039	NS4	1904	5.16	S	T	L	C	L	72269	3929	76198
NO.19_t0	6105	NS4	1926	10.3	S	G	T	A	T	67885	7797	75682
NO.19_t0	6123	NS4	1932	7.79	S	C	V	T	V	69652	5881	75533
NO.19_t0	6160	NS4	1945	47.98	N	T	S	A	T	40286	37161	77447
NO.19_t0	6207	NS4	1960	42.15	S	T	S	C	S	23727	17290	41017
NO.19_t0	6270	NS4	1981	10.43	S	G	T	A	T	34359	3999	38358
NO.19_t0	6288	NS4	1987	6.92	S	G	L	A	L	27259	2028	29287
NO.19_t0	6399	NS4	2024	11.68	S	A	A	T	A	29498	3902	33400
NO.19_t0	6442	NS5A	2039	6.56	N	G	G	A	S	35524	2495	38019
NO.19_t0	6445	NS5A	2040	12.24	S	T	L	C	L	33638	4691	38329
NO.19_t0	6462	NS5A	2045	14.19	S	A	L	G	L	34019	5627	39646
NO.19_t0	6489	NS5A	2054	10.42	S	G	K	A	K	37783	4397	42180
NO.19_t0	6538	NS5A	2071	21.3	N	T	C	C	R	36362	9842	46204
NO.19_t0	6561	NS5A	2078	7.56	S	C	G	T	G	43937	3594	47531
NO.19_t0	6615	NS5A	2096	5.77	S	C	C	T	C	45760	2800	48560
NO.19_t0	6632	NS5A	2102	13.69	S	T	T	C	T	42283	6704	48987
NO.19_t0	6645	NS5A	2106	13.2	S	C	G	T	G	42513	6466	48979
NO.19_t0	6711	NS5A	2128	8.29	S	T	T	C	T	42410	3835	46245
NO.19_t0	6720	NS5A	2131	19.37	S	G	P	A	P	36743	8829	45572
NO.19_t0	6784	NS5A	2153	33.13	N	T	W	C	R	26711	13231	39942
NO.19_t0	6794	NS5A	2156	18.01	N	G	G	A	D	32007	7030	39037
NO.19_t0	6797	NS5A	2157	16.85	N	G	R	A	K	32262	6538	38800
NO.19_t0	6837	NS5A	2170	33.41	S	T	A	C	A	23238	11657	34895
NO.19_t0	6846	NS5A	2173	13.29	S	A	A	T	A	29452	4516	33968
NO.19_t0	6862	NS5A	2179	5.09	N	C	P	T	S	30905	1659	32564
NO.19_t0	6873	NS5A	2182	5.73	S	G	T	A	T	29814	1813	31627
NO.19_t0	6876	NS5A	2183	12.77	S	T	A	C	A	27298	3995	31293
NO.19_t0	6885	NS5A	2186	13.43	S	A	V	G	V	26349	4087	30436
NO.19_t0	6888	NS5A	2187	12.31	S	T	P	C	P	26409	3706	30115
NO.19_t0	6897	NS5A	2190	10.56	S	C	T	T	T	25961	3064	29025
NO.19_t0	6918	NS5A	2197	30.15	S	C	Y	T	Y	19100	8243	27343
NO.19_t0	6990	NS5A	2221	14.15	S	C	S	T	S	25979	4283	30262
NO.19_t0	7026	NS5A	2233	14.56	S	G	E	A	E	27053	4609	31662
NO.19_t0	7029	NS5A	2234	14.18	S	A	T	G	T	27349	4519	31868
NO.19_t0	7062	NS5A	2245	14.58	S	T	N	C	N	28747	4908	33655
NO.19_t0	7083	NS5A	2252	13.91	S	T	A	C	A	30171	4876	35047
NO.19_t0	7154	NS5A	2276	13.94	N	G	G	A	D	31975	5180	37155
NO.19_t0	7159	NS5A	2278	5.57	S	C	L	T	L	37216	2194	39410
NO.19_t0	7168	NS5A	2281	12.59	N	G	V	A	I	34453	4964	39417
NO.19_t0	7215	NS5A	2296	7.48	S	T	D	C	D	35627	2882	38509
NO.19_t0	7218	NS5A	2297	14.15	S	T	D	C	D	32975	5435	38410
NO.19_t0	7230	NS5A	2301	12.45	S	G	L	A	L	33312	4735	38047
NO.19_t0	7251	NS5A	2308	12	S	C	G	T	G	31917	4352	36269
NO.19_t0	7536	NS5A	2403	12.18	S	C	N	T	N	15656	2171	17827
NO.19_t0	7545	NS5A	2406	5.15	S	T	I	C	I	16514	896	17410
NO.19_t0	7580	NS5A	2418	12.4	N	C	T	T	I	14211	2012	16223
NO.19_t0	7684	NS5A	2453	18.18	N	A	T	G	A	51547	11453	63000
NO.19_t0	7692	NS5A	2455	6.4	S	C	L	T	L	59018	4036	63054
NO.19_t0	7716	NS5A	2463	5.52	S	T	G	C	G	59684	3488	63172
NO.19_t0	7737	NS5A	2470	5.33	S	C	G	G	G	59936	3372	63308
NO.19_t0	7752	NS5A	2475	8.67	S	T	D	C	D	57851	5489	63340
NO.19_t0	7818	NS5B	2497	14	S	C	F	T	F	13745	2237	15982
NO.19_t0	8058	NS5B	2577	14.06	S	T	A	C	A	5234	856	6090
NO.19_t0	8088	NS5B	2587	13.81	S	T	R	C	R	5050	809	5859
NO.19_t0	8174	NS5B	2616	11.35	N	C	A	T	V	5054	647	5701
NO.19_t0	8202	NS5B	2625	14.34	S	C	I	T	I	5144	861	6005
NO.19_t0	8247	NS5B	2640	13.2	S	G	K	A	K	6532	993	7525
NO.19_t0	8367	NS5B	2680	14.33	S	G	P	A	P	12666	2118	14784
NO.19_t0	8376	NS5B	2683	17.65	S	A	E	G	E	12767	2737	15504
NO.19_t0	8379	NS5B	2684	11.85	S	C	R	T	R	13787	1853	15640
NO.19_t0	8508	NS5B	2727	13.84	S	G	A	A	A	16064	2581	18645
NO.19_t0	8656	NS5B	2777	15.08	N	C	L	A	I	14155	2513	16668
NO.19_t0	8703	NS5B	2792	13.32	S	C	G	T	G	13124	2017	15141
NO.19_t0	8775	NS5B	2816	15.26	S	C	S	T	S	14029	2526	16555
NO.19_t0	8838	NS5B	2837	15.18	S	C	V	T	V	16142	2888	19030
NO.19_t0	8883	NS5B	2852	13.59	S	C	G	T	G	17237	2711	19948
NO.19_t0	8985	NS5B	2886	15.04	S	T	Y	C	Y	18432	3262	21694
NO.19_t0	9036	NS5B	2903	13.16	S	C	L	T	L	19432	2944	22376
NO.19_t0	9042	NS5B	2905	13.72	S	G	R	A	R	19124	3041	22165
NO.19_t0	9072	NS5B	2915	14.16	S	G	V	A	V	19251	3175	22426
NO.19_t0	9147	NS5B	2940	14.05	S	C	G	T	G	18183	2973	21156
NO.19_t0	9165	NS5B	2946	22.89	S	A	V	G	V	16072	4770	20842
NO.19_t0	9222	NS5B	2965	21.18	S	T	G	C	G	18207	4892	23099
NO.19_t0	9228	NS5B	2967	14.02	S	G	R	A	R	19806	3230	23036
NO.19_t0	9302	NS5B	2300	15.58	N	A	N	G	S	16906	3120	20026
NO.19_t0	9348	NS5B	3007	6.47	S	G	Q	A	Q	17973	1244	19217
NO.19_t216	21	—	—	24.07	NC	G	—	T	—	1016	322	1338
NO.19_t216	226	—	—	45.76	NC	T	—	C	—	150033	126557	276590
NO.19_t216	660	E1	111	45.31	S	G	R	T	R	78513	65054	143567
NO.19_t216	1464	E2	379	47.28	S	T	N	C	N	104374	93607	197981
NO.64_t0	633	E1	102	29.29	S	G	Q	A	Q	1207	500	1707
NO.64_t0	1278	E2	317	22.94	S	A	K	G	K	1011	301	1312
NO.64_t0	1443	E2	372	5.93	S	C	I	T	I	2873	181	3054
NO.64_t0	1752	E2	475	31.15	S	C	C	T	C	8668	3921	12589
NO.64_t0	1784	E2	486	21.68	N	A	K	G	R	9827	2721	12548
NO.64_t0	1791	E2	488	21.41	S	A	P	T	P	9820	2675	12495
NO.64_t0	2808	X	827	14.01	N	T	F	G	L	19220	3132	22352
NO.64_t0	2919	NS2	864	31.34	S	C	G	A	G	15379	7021	22400
NO.64_t0	2931	NS2	868	37.17	S	C	G	T	G	13993	8278	22271
NO.64_t0	3990	NS3	1221	15.89	N	T	D	A	E	11139	2104	13243
NO.64_t0	4146	NS3	1273	26.08	N	C	H	G	Q	9918	3500	13418
NO.64_t0	4957	NS3	1544	14.67	N	A	T	T	A	5039	866	5905
NO.64_t0	6160	NS4	1945	34.16	N	G	A	T	S	14750	7653	22403
NO.64_t36	21	—	—	20.1	NC	G	—	T	—	314	79	393
NO.655	21	—	—	21.14	NC	G	—	T	—	138	37	175
NO.655	418	S	31	34.61	N	T	Y	C	H	4412	2335	6747
NO.655	568	S	81	34.15	S	T	L	C	L	2489	1291	3780
NO.655	610	E1	95	34.99	N	T	F	C	L	2332	1255	3587
NO.655	966	E1	213	31.59	S	A	L	G	L	2594	1198	3792
NO.655	1011	E1	228	30.98	S	T	P	A	P	2624	1178	3802
NO.655	1635	E2	436	5.72	S	A	G	G	G	289596	17559	307155
NO.655	1671	E2	448	17.5	S	T	P	A	P	253496	53761	307257
NO.655	1782	E2	485	16.36	S	C	Y	T	Y	257845	50438	308283
NO.655	1791	E2	488	16.44	S	T	P	A	P	257468	50658	308126
NO.655	2095	E2	590	18.95	S	C	L	T	L	159083	37202	196285
NO.655	2250	X	641	27.67	S	C	F	T	F	138266	52884	191150
NO.655	2592	X	755	29.38	S	C	N	T	N	121074	50370	171444
NO.655	2601	X	758	30.04	S	A	G	T	G	121651	52236	173887
NO.655	2700	X	791	28.76	S	C	H	T	H	157659	63659	221318
NO.655	2731	X	802	19.91	S	T	L	C	L	172027	42756	214783
NO.655	2794	X	823	29.58	N	A	I	G	V	151377	63582	214959
NO.655	6165	NS4	1947	7.98	S	T	A	A	A	15001	1301	16302
NO.1241	23	—	—	44.23	NC	A	—	T	—	198	157	355
NO.1241	78	—	—	8.28	NC	G	—	T	—	59058	5333	64391
NO.1241	327	—	—	7.86	NC	C	—	T	—	47976	4093	52069
NO.1241	401	S	25	8.17	N	G	R	T	L	32308	2875	35183
NO.1241	451	S	42	5.6	N	A	S	G	G	26982	1601	28583
NO.1241	467	S	47	37.46	N	T	V	C	A	16383	9815	26198
NO.1241	751	E1	142	15.77	N	C	R	T	W	17430	3264	20694
NO.1241	780	E1	151	11.39	S	T	A	C	A	17593	2261	19854
NO.1241	783	E1	152	9.13	S	A	E	G	E	18001	1809	19810
NO.1241	804	E1	159	6.68	S	C	G	T	G	18728	1341	20069
NO.1241	807	E1	160	35.52	S	T	A	C	A	12947	7131	20078
NO.1241	810	E1	161	40.71	S	G	A	A	A	11935	8196	20131
NO.1241	853	E1	176	15.25	N	G	V	T	F	17140	3083	20223
NO.1241	865	E1	180	7.81	N	A	I	G	V	18643	1580	20223
NO.1241	894	E1	189	36.52	S	T	Y	C	Y	12734	7326	20060
NO.1241	975	E1	216	7.59	S	C	D	T	D	19627	1612	21239
NO.1241	1041	E1	238	45.61	S	T	F	C	F	10926	9163	20089
NO.1241	1125	E1	266	7.86	S	T	P	C	P	16109	1374	17483
NO.1241	1170	E2	281	7.58	S	C	Y	T	Y	13590	1114	14704
NO.1241	1173	E2	282	8.07	S	T	C	C	C	13416	1178	14594
NO.1241	1254	E2	309	8.89	S	T	S	C	S	10638	1038	11676
NO.1241	1284	E2	319	19.82	N	T	D	A	E	9330	2307	11637
NO.1241	1341	E2	338	13.3	S	A	T	G	T	14477	2220	16697
NO.1241	1402	E2	359	12.39	N	T	S	G	A	24683	3490	28173
NO.1241	1467	E2	380	8.93	S	T	S	C	S	37823	3710	41533
NO.1241	1588	E2	421	7.53	N	A	T	T	S	46668	3799	50467
NO.1241	1707	E2	460	8.28	S	C	G	T	G	124010	11202	135212
NO.1241	1759	E2	478	6.37	N	G	A	T	S	126363	8599	134962
NO.1241	1784	E2	486	23.17	N	A	K	G	R	103406	31177	134583
NO.1241	1791	E2	488	22.11	S	A	P	T	P	104653	29712	134365
NO.1241	1811	E2	495	6.63	N	A	Q	G	R	27693	1967	29660
NO.1241	1848	E2	507	6.17	S	T	P	G	P	25573	1681	27254
NO.1241	1941	E2	538	5.92	S	T	F	C	F	24557	1544	26101
NO.1241	2004	E2	559	38.42	S	T	N	C	N	20466	12770	33236
NO.1241	2037	E2	570	27.86	S	C	F	T	F	26291	10153	36444
NO.1241	2091	E2	588	6.69	S	T	H	C	H	40772	2923	43695
NO.1241	2103	E2	592	6.73	S	T	T	C	T	42026	3034	45060
NO.1241	2340	X	671	46.4	S	T	S	C	S	32660	28275	60935
NO.1241	2443	X	706	6.4	N	C	P	T	S	49941	3415	53356
NO.1241	2493	X	722	6.37	S	G	G	A	G	45848	3118	48966
NO.1241	2508	X	727	29.28	S	C	I	T	I	33959	14063	48022
NO.1241	2632	X	769	5.99	S	C	L	T	L	35887	2286	38173
NO.1241	2662	X	779	48	N	A	S	T	C	21058	19436	40494
NO.1241	2790	X	821	5.92	S	T	L	G	L	34764	2189	36953
NO.1241	2811	X	828	6.75	S	C	L	T	L	34617	2506	37123
NO.1241	2838	X	837	6.3	S	C	G	T	G	34837	2344	37181
NO.1241	4275	NS3	1316	6.01	S	C	V	G	V	80267	5131	85398
NO.1241	4320	NS3	1331	5.2	S	C	V	T	V	76991	4226	81217
NO.1241	4353	NS3	1342	12.27	S	A	T	G	T	65427	9148	74575
NO.1241	4398	NS3	1357	7.66	S	A	G	T	G	66836	5543	72379
NO.1241	4446	NS3	1373	8.23	S	C	R	T	R	61739	5537	67276
NO.1241	4545	NS3	1406	10.45	S	T	A	C	A	60491	7059	67550
NO.1241	4577	NS3	1417	6.04	N	A	K	G	R	63726	4096	67822
NO.1241	4704	NS3	1459	6.16	N	C	N	T	K	70212	4611	74823
NO.1241	4797	NS3	1490	6.21	S	G	V	A	V	81716	5409	87125
NO.1241	4963	NS3	1546	6.46	S	T	F	C	F	114937	7941	122878
NO.1241	4968	NS3	1547	5.58	S	C	I	T	I	116865	6901	123766
NO.1241	4974	NS3	1549	5.53	S	C	A	A	A	118142	6922	125064
NO.1241	5004	NS3	1559	6.67	S	T	R	C	R	121028	8656	129684
NO.1241	5049	NS3	1574	11.87	S	C	Y	T	Y	114885	15471	130356
NO.1241	5058	NS3	1577	6.44	S	C	T	T	T	122264	8415	130679
NO.1241	5100	NS3	1591	8.56	S	C	N	T	N	118439	11083	129522
NO.1241	5145	NS3	1606	6.3	S	T	N	C	N	117371	7890	125261
NO.1241	5184	NS3	1619	6.45	S	T	D	C	D	115556	7972	123528
NO.1241	5187	NS3	1620	12.4	S	A	L	G	L	107894	15275	123169
NO.1241	5193	NS3	1622	6.67	S	C	C	T	C	114834	8213	123047
NO.1241	5298	NS3	1657	5.75	S	G	E	A	E	101160	6166	107326
NO.1241	5301	NS3	1658	5.74	S	G	Q	A	Q	100702	6128	106830
NO.1241	5343	NS3	1672	6.19	S	G	E	A	E	91112	6011	97123
NO.1241	5368	NS3	1681	5.94	N	G	G	A	S	88551	5595	94146
NO.1241	5389	NS3	1688	36.87	N	C	L	T	F	57036	33309	90345
NO.1241	5495	NS3	1723	6.03	N	G	S	A	N	92443	5928	98371
NO.1241	5547	NS4	1740	6.81	S	T	V	C	V	97901	7154	105055
NO.1241	5553	NS4	1742	6.11	S	T	A	A	A	99115	6450	105565
NO.1241	5565	NS4	1746	5.32	S	C	A	T	A	100527	5652	106179
NO.1241	5568	NS4	1747	6.29	S	T	F	C	F	99589	6687	106276
NO.1241	5606	NS4	1760	5.98	N	G	W	T	L	105653	6724	112377
NO.1241	5613	NS4	1762	6.63	S	T	V	C	V	106300	7554	113854
NO.1241	5616	NS4	1763	6.5	S	T	D	C	D	107101	7445	114546
NO.1241	5625	NS4	1766	6.39	S	T	H	C	H	109515	7474	116989
NO.1241	5634	NS4	1769	17.83	S	A	V	G	V	97869	21236	119105
NO.1241	5828	NS4	1834	7.16	N	T	L	C	P	132513	10212	142725
NO.1241	5883	NS4	1852	29.73	S	T	A	C	A	103586	43830	147416
NO.1241	5886	NS4	1853	6.46	S	T	G	C	G	137820	9513	147333
NO.1241	5913	NS4	1862	19.24	S	A	A	G	A	116427	27730	144157
NO.1241	5940	NS4	1871	26.88	S	G	T	A	T	103309	37982	141291
NO.1241	5994	NS4	1889	6.99	S	A	L	G	L	204531	15371	219902
NO.1241	6075	NS4	1916	7.11	S	C	T	T	T	201742	15446	217188
NO.1241	6123	NS4	1932	5.83	S	C	V	T	V	205751	12732	218483
NO.1241	6178	NS4	1951	6.38	S	T	L	C	L	40822	2781	43603
NO.1241	6183	NS4	1952	6.14	S	A	V	G	V	40863	2671	43534
NO.1241	6252	NS4	1975	8.95	S	C	S	T	S	17126	1683	18809
NO.1241	6414	NS4	2029	29.85	S	A	T	G	T	11753	5001	16754
NO.1241	6558	NS5A	2077	28.94	S	C	T	T	T	15604	6356	21960
NO.1241	6561	NS5A	2078	28.82	S	C	G	T	G	15610	6321	21931
NO.1241	6593	NS5A	2089	28.81	N	A	H	G	R	15223	6162	21385
NO.1241	6595	NS5A	2090	28.35	N	G	V	C	L	15323	6062	21385
NO.1241	6668	NS5A	2114	29.54	N	A	N	G	S	13922	5838	19760
NO.1241	6705	NS5A	2126	18.55	S	C	T	T	T	15223	3468	18691
NO.1241	6857	NS5A	2177	20.76	N	A	K	G	R	9708	2544	12252
NO.1241	7319	NS5A	2331	28.83	N	A	K	G	R	9400	3807	13207
NO.1241	7551	NS5A	2408	20.62	S	G	K	A	K	2879	748	3627
NO.1241	7692	NS5A	2455	8.19	S	C	L	T	L	59757	5328	65085
NO.1563	23	—	—	39.19	NC	A	—	T	—	329	212	541
NO.1563	1626	E2	433	30.48	S	C	Y	T	Y	162481	71242	233723
NO.1563	1738	E2	471	25.29	N	C	P	G	A	174968	59234	234202
NO.1563	1784	E2	486	44.41	N	G	R	A	K	130235	104051	234286
NO.1563	1791	E2	488	44.63	S	T	P	A	P	129466	104348	233814
NO.1563	1953	E2	542	41.76	S	C	I	T	I	65611	47043	112654
NO.1563	1956	E2	543	21.65	S	T	F	C	F	88754	24527	113281
NO.1563	2052	E2	575	42.13	S	G	G	A	G	72366	52684	125050
NO.1563	2157	E2	610	16.68	S	G	P	A	P	126264	25282	151546
NO.1563	2228	X	634	43.26	N	T	V	C	A	94734	72237	166971
NO.1563	2391	X	688	20.04	S	T	S	C	S	123623	30986	154609
NO.1563	2457	X	710	21.83	S	T	S	C	S	107602	30046	137648
NO.1563	2466	X	713	21.78	S	C	I	T	I	105932	29490	135422
NO.1563	2472	X	715	20.88	S	T	C	C	C	106297	28053	134350
NO.1563	2565	X	746	21.71	S	T	G	C	G	93247	25860	119107
NO.1563	2794	X	823	20.98	N	A	M	G	V	94410	25059	119469
NO.1563	2796	X	823	20.48	N	G	M	A	V	95022	24476	119498
NO.1563	2826	X	833	21.97	S	A	S	G	S	93313	26279	119592
NO.1563	2880	X	851	20.95	S	A	L	G	L	94247	24982	119229
NO.1563	4344	NS3	1339	15.65	S	C	T	T	T	79414	14735	94149
NO.1563	4902	NS3	1525	18.21	S	A	S	G	S	94223	20978	115201
NO.1563	4957	NS3	1544	14.68	N	T	S	A	T	113597	19550	133147
NO.1563	4971	NS3	1548	44.78	S	T	S	A	S	80523	65287	145810
NO.1563	5211	NS3	1628	13.63	S	C	C	T	C	86050	13574	99624
NO.1563	5346	NS3	1673	12.91	S	C	T	T	T	69712	10333	80045
NO.1563	5412	NS3	1695	13.57	S	T	P	C	P	66057	10371	76428
NO.1563	5815	NS4	1830	14.14	S	T	L	C	L	76111	12538	88649
NO.1563	5988	NS4	1887	33.4	S	C	T	T	T	101122	50706	151828
NO.1563	6001	NS4	1892	22.5	S	T	L	C	L	117617	34152	151769
NO.1563	6039	NS4	1904	21.85	S	T	L	C	L	117237	32778	150015
NO.1563	6048	NS4	1907	21.59	S	G	L	A	L	117238	32284	149522
NO.1563	6051	NS4	1908	21.62	S	A	A	G	A	117137	32312	149449
NO.1563	6069	NS4	1914	21.48	S	C	S	T	S	116261	31813	148074
NO.1563	6114	NS4	1929	19.79	S	A	E	G	E	116766	28802	145568
NO.1563	6135	NS4	1936	19.89	S	T	V	C	V	115833	28758	144591
NO.1563	6160	NS4	1945	19.49	N	A	T	T	S	110705	26797	137502
NO.1563	6162	NS4	1945	17.33	N	G	T	A	S	113625	23819	137444
NO.1563	6168	NS4	1947	17.13	S	C	D	T	D	113755	23516	137271
NO.1563	6178	NS4	1951	16.92	S	T	L	C	L	113772	23169	136941
NO.1563	6199	NS4	1958	16.27	S	T	L	C	L	113113	21977	135090
NO.1563	6201	NS4	1958	16.28	S	G	L	T	L	113017	21976	134993
NO.1563	6204	NS4	1959	16.34	S	T	F	C	F	112924	22053	134977
NO.1563	6220	NS4	1965	15.64	N	A	I	G	V	112608	20883	133491
NO.1563	6232	NS4	1969	14.4	N	G	V	A	M	112117	18865	130982
NO.1563	6243	NS4	1972	14.22	S	C	F	T	F	110866	18385	129251
NO.1563	6274	NS4	1983	30.85	N	A	T	G	A	16376	7306	23682
NO.1563	6310	NS4	1995	29.87	N	A	I	C	L	13221	5630	18851
NO.1563	6328	NS4	2001	28.35	S	C	L	T	L	12559	4969	17528
NO.1563	6331	NS4	2002	27.76	N	A	T	T	S	12520	4812	17332
NO.1563	6339	NS4	2004	27.16	N	A	K	T	N	12488	4657	17145
NO.1563	6346	NS4	2007	26.91	N	C	Q	A	K	12719	4683	17402
NO.1563	6354	NS4	2009	26.99	S	G	L	A	L	13340	4932	18272
NO.1563	6360	NS4	2011	26.71	S	G	K	A	K	13803	5031	18834
NO.1563	6401	NS4	2025	30.17	N	A	H	G	R	17480	7551	25031
NO.1563	6427	NS4	2034	30.12	N	G	V	A	I	20079	8655	28734
NO.1563	6436	NS5A	2037	30.33	N	A	I	G	V	21047	9164	30211
NO.1563	6442	NS5A	2039	30.67	N	A	S	G	G	21454	9489	30943
NO.1563	6447	NS5A	2040	30.93	N	T	F	G	L	21688	9714	31402
NO.1563	6457	NS5A	2044	30.69	N	A	I	G	V	22609	10009	32618
NO.1563	6468	NS5A	2047	30.21	S	C	A	T	A	23970	10377	34347
NO.1563	6483	NS5A	2052	30.26	S	A	A	G	A	25128	10902	36030
NO.1563	6519	NS5A	2064	30.38	S	C	I	T	I	27724	12099	39823
NO.1563	6522	NS5A	2065	30.28	S	T	G	C	G	27890	12115	40005
NO.1563	6528	NS5A	2067	30.14	S	A	S	T	S	28231	12182	40413
NO.1563	6534	NS5A	2069	30.36	S	G	A	A	A	28499	12422	40921
NO.1563	6561	NS5A	2078	30.97	S	T	G	C	G	29011	13016	42027
NO.1563	6568	NS5A	2081	31.28	S	C	L	T	L	28862	13139	42001
NO.1563	6576	NS5A	2083	31.22	S	T	T	C	T	28994	13159	42153
NO.1563	6579	NS5A	2084	31.08	S	C	C	T	C	28939	13050	41989
NO.1563	6601	NS5A	2092	31.32	N	A	I	C	L	28792	13127	41919
NO.1563	6606	NS5A	2093	31.45	S	A	Q	G	Q	28693	13163	41856
NO.1563	6612	NS5A	2095	31.59	S	T	L	C	L	28642	13224	41866
NO.1563	6632	NS5A	2102	31.09	N	T	I	C	T	29078	13117	42195
NO.1563	6693	NS5A	2122	28.44	S	T	T	C	T	27833	11060	38893
NO.1563	6705	NS5A	2126	27.12	S	G	T	C	T	26891	10009	36900
NO.1563	6709	NS5A	2128	15.03	N	A	T	T	S	31238	5525	36763
NO.1563	6712	NS5A	2129	27.23	S	C	L	T	L	26515	9920	36435
NO.1563	6714	NS5A	2129	27.16	S	A	L	G	L	26402	9846	36248
NO.1563	6720	NS5A	2131	15.9	S	T	P	G	P	29897	5654	35551
NO.1563	6723	NS5A	2132	28.05	S	T	D	C	D	25280	9854	35134
NO.1563	6729	NS5A	2134	27.9	S	T	S	C	S	24604	9522	34126
NO.1563	6756	NS5A	2143	27.52	S	C	Y	T	Y	23063	8755	31818
NO.1563	6769	NS5A	2148	27.35	N	C	L	A	I	22094	8316	30410
NO.1563	6780	NS5A	2151	27.23	S	G	L	A	L	21374	7999	29373
NO.1563	6784	NS5A	2153	27.21	N	C	R	T	W	21083	7881	28964
NO.1563	6792	NS5A	2155	26.46	S	T	D	C	D	20721	7456	28177
NO.1563	6837	NS5A	2170	26.69	S	C	A	T	A	16623	6051	22674
NO.1563	6840	NS5A	2171	27.07	S	C	S	T	S	16269	6039	22308
NO.1563	6855	NS5A	2176	29.39	S	A	V	G	V	14560	6061	20621
NO.1563	6873	NS5A	2182	30.3	S	G	T	A	T	13490	5864	19354
NO.1563	6877	NS5A	2184	31.2	N	A	N	G	D	13055	5920	18975
NO.1563	6897	NS5A	2190	33.11	S	T	T	C	T	11094	5491	16585
NO.1563	6900	NS5A	2191	32.92	S	T	F	C	F	10878	5338	16216
NO.1563	6925	NS5A	2200	32.24	N	T	S	A	T	10089	4801	14890
NO.1563	6927	NS5A	2200	32.06	N	C	S	T	T	10089	4761	14850
NO.1563	6930	NS5A	2201	33.6	S	T	L	C	L	9944	5032	14976
NO.1563	6957	NS5A	2210	31.96	S	C	S	T	S	12149	5706	17855
NO.1563	6984	NS5A	2219	34.75	S	T	T	C	T	14285	7607	21892
NO.1563	6999	NS5A	2224	34.84	S	T	S	A	S	15146	8098	23244
NO.1563	7026	NS5A	2233	35.06	S	A	E	G	E	16331	8815	25146
NO.1563	7038	NS5A	2237	34.56	S	A	T	G	T	17264	9116	26380
NO.1563	7041	NS5A	2238	34.48	S	A	A	G	A	17382	9146	26528
NO.1563	7074	NS5A	2249	33.57	S	A	R	G	R	19047	9627	28674
NO.1563	7086	NS5A	2253	33.08	S	G	E	A	E	19730	9754	29484
NO.1563	7100	NS5A	2258	32.54	N	A	Q	G	R	20434	9858	30292
NO.1563	7134	NS5A	2269	17.04	S	T	R	G	R	26208	5384	31592
NO.1563	7140	NS5A	2271	31.41	S	T	A	A	A	21635	9908	31543
NO.1563	7143	NS5A	2272	31.24	S	T	D	C	D	21637	9831	31468
NO.1563	7152	NS5A	2275	27.41	S	C	V	T	V	21932	8281	30213
NO.1563	7154	NS5A	2276	27.25	N	A	D	G	G	22034	8252	30286
NO.1563	7156	NS5A	2277	26.97	N	A	T	T	S	22136	8176	30312
NO.1563	7161	NS5A	2278	26.94	S	A	T	T	T	22230	8198	30428
NO.1563	7168	NS5A	2281	26.38	N	A	M	G	V	22380	8021	30401
NO.1563	7182	NS5A	2285	31.46	S	G	V	A	V	22241	10211	32452
NO.1563	7185	NS5A	2286	31.67	S	T	A	C	A	22191	10283	32474
NO.1563	7194	NS5A	2289	31.5	S	C	A	T	A	22020	10126	32146
NO.1563	7223	NS5A	2299	31.97	N	A	N	G	S	20547	9655	30202
NO.1563	7227	NS5A	2300	16.79	S	G	V	A	V	24969	5039	30008
NO.1563	7237	NS5A	2304	31.55	S	T	L	C	L	19877	9162	29039
NO.1563	7251	NS5A	2308	30.74	S	T	G	C	G	18872	8377	27249
NO.1563	7263	NS5A	2312	30.29	S	G	Q	A	Q	17671	7678	25349
NO.1563	7287	NS5A	2320	30.03	S	A	Q	G	Q	15913	6831	22744
NO.1563	7302	NS5A	2325	29.37	S	C	F	T	F	15313	6369	21682
NO.1563	7323	NS5A	2332	28.47	S	G	P	A	P	15054	5991	21045
NO.1563	7329	NS5A	2334	13.71	S	G	T	A	T	18020	2864	20884
NO.1563	7341	NS5A	2338	27.68	S	C	G	T	G	14508	5553	20061
NO.1563	7399	NS5A	2358	28.13	N	A	T	G	A	10922	4275	15197
NO.1563	7414	NS5A	2363	27.7	N	G	D	A	N	9595	3676	13271
NO.1563	7422	NS5A	2365	13.99	S	T	I	C	I	10891	1772	12663
NO.1563	7431	NS5A	2368	28.49	S	A	E	G	E	8773	3496	12269
NO.1563	7488	NS5A	2387	27.01	S	T	Y	C	Y	6276	2323	8599
NO.1563	7500	NS5A	2391	26.47	S	C	S	T	S	5658	2037	7695
NO.1563	7533	NS5A	2402	25.62	S	C	H	T	H	4808	1656	6464
NO.1563	7539	NS5A	2404	25.71	S	T	H	C	H	4635	1604	6239
NO.1563	7552	NS5A	2409	26.23	N	C	Q	G	E	4334	1541	5875
NO.1563	7563	NS5A	2412	26.72	S	A	E	G	E	4260	1553	5813
NO.1563	7570	NS5A	2415	26.64	N	T	S	A	T	4291	1558	5849
NO.1563	7590	NS5A	2421	26.56	S	C	C	T	C	4458	1612	6070
NO.1563	7617	NS5A	2430	11.92	S	A	K	G	K	5491	743	6234
NO.1563	7665	NS5A	2446	26.21	S	C	P	T	P	4769	1694	6463
NO.1563	7683	NS5A	2452	26.69	S	A	R	G	R	4812	1752	6564
C346	468	S	47	26.92	N	T	V	C	A	7328	2699	10027
C346	469	S	47	6.83	N	G	V	A	A	9342	685	10027
C346	475	S	49	6.99	S	A	R	C	R	9048	680	9728
C346	483	S	52	10	N	G	R	A	Q	8487	943	9430
C346	484	S	52	19.35	N	A	R	G	Q	7605	1825	9430
C346	637	E1	103	8.91	S	T	S	C	S	6571	643	7214
C346	643	E1	105	33.7	S	C	I	T	I	4837	2459	7296
C346	682	E1	118	7.7	S	C	G	T	G	7053	588	7641
C346	718	E1	130	10.28	S	T	V	C	V	6801	779	7580
C346	745	E1	139	9.15	S	A	V	C	V	6699	675	7374
C346	751	E1	141	42.47	S	A	R	G	R	4153	3066	7219
C346	760	E1	144	6.57	S	G	A	A	A	6670	469	7139
C346	790	E1	154	7.02	S	T	L	C	L	6023	455	6478
C346	793	E1	155	10.24	S	T	L	C	L	5797	661	6458
C346	808	E1	160	28.24	S	T	I	C	I	4637	1825	6462
C346	868	E1	180	37.77	S	T	F	C	F	3857	2341	6198
C346	898	E1	190	42.89	S	C	G	T	G	3722	2795	6517
C346	1007	E1	227	6.34	S	C	L	T	L	7558	512	8070
C346	1042	E1	238	25.75	S	C	F	T	F	5980	2074	8054
C346	1078	E1	250	39.51	S	A	L	G	L	5003	3268	8271
C346	1093	E1	255	8.57	S	T	T	C	T	7608	713	8321
C346	1126	E1	266	9.06	S	T	P	A	P	7421	739	8160
C346	1133	E1	269	11.6	N	A	M	G	V	7131	936	8067
C346	1156	E2	276	28.78	S	T	D	C	D	5541	2239	7780
C346	1204	E2	292	29.33	N	C	N	G	K	5213	2164	7377
C346	1216	E2	296	37.21	S	C	P	T	P	2967	1758	4725
C346	1285	E2	319	27.1	S	T	D	C	D	2943	1094	4037
C346	1288	E2	320	9.51	S	C	S	T	S	3684	387	4071
C346	1303	E2	325	5.66	S	C	C	T	C	3968	238	4206
C346	1330	E2	334	18.7	S	T	A	C	A	3535	813	4348
C346	1348	E2	340	39.25	S	A	P	G	P	2891	1868	4759
C346	1352	E2	342	39.62	N	T	S	A	T	2944	1932	4876
C346	1369	E2	347	7.44	S	A	P	G	P	4930	396	5326
C346	1384	E2	352	17.87	S	C	S	T	S	4555	991	5546
C346	1513	E2	395	7.95	S	T	N	C	N	9392	811	10203
C346	1531	E2	401	9.28	S	T	L	C	L	9477	970	10447
C346	1570	E2	414	38.41	S	T	G	C	G	6606	4120	10726
C346	1573	E2	415	25.98	S	C	C	T	C	7913	2778	10691
C346	1648	E2	440	11.76	S	C	F	T	F	62582	8344	70926
C346	1705	E2	459	34.6	S	T	A	C	A	46459	24584	71043
C346	1729	E2	467	12.26	S	C	S	T	S	62370	8716	71086
C346	1782	E2	485	25.91	S	T	F	A	Y	52542	18374	70916
C346	1785	E2	486	26.09	N	G	R	A	K	52403	18498	70901
C346	1792	E2	488	26.47	S	T	P	A	P	52039	18738	70777
C346	1812	E2	495	5.38	N	A	Q	G	R	48970	2783	51753
C346	1816	E2	496	38.05	S	C	F	T	F	31859	19565	51424
C346	1822	E2	498	18.86	S	C	P	T	P	41644	9682	51326
C346	1868	E2	514	5.04	S	C	L	T	L	47686	2533	50219
C346	1942	E2	538	10.53	S	C	F	T	F	39021	4593	43614
C346	1958	E2	544	13.4	S	T	L	C	L	37123	5744	42867
C346	1963	E2	545	38.84	S	G	A	A	A	25967	16493	42460
C346	1974	E2	549	11.04	N	G	S	C	T	37978	4715	42693
C346	1978	E2	550	34.78	S	A	P	G	P	28022	14945	42967
C346	1979	E2	551	18.81	N	A	T	G	A	34885	8082	42967
C346	1981	E2	551	10.66	N	G	T	A	A	38245	4564	42809
C346	1993	E2	555	37.76	S	G	V	A	V	26669	16183	42852
C346	2005	E2	559	16.45	S	T	N	C	N	36225	7131	43356
C346	2052	E2	575	5.49	N	G	G	T	V	43908	2553	46461
C346	2053	E2	575	9.72	N	A	G	T	V	41947	4514	46461
C346	2096	E2	590	7.48	S	C	L	T	L	45710	3696	49406
C346	2119	E2	597	5.32	S	C	I	T	I	48381	2719	51100
C346	2176	E2	616	28.22	S	C	F	T	F	39803	15647	55450
C346	2191	E2	621	5.78	S	T	H	C	H	53753	3297	57050
C346	2210	X	628	7.57	S	T	L	C	L	53628	4394	58022
C346	2254	X	642	17.21	S	G	T	A	T	49937	10383	60320
C346	2314	X	662	39.51	S	G	S	A	S	36173	23627	59800
C346	2341	X	671	5.77	S	C	P	T	P	55069	3374	58443
C346	2347	X	673	5.73	S	T	R	C	R	54835	3332	58167
C346	2356	X	676	5.4	S	G	E	A	E	54389	3103	57492
C346	2386	X	686	43.99	S	G	S	A	S	30412	23884	54296
C346	2407	X	693	5.65	S	T	F	C	F	49555	2968	52523
C346	2419	X	697	5.39	S	C	S	T	S	48136	2745	50881
C346	2431	X	701	39.32	S	T	Y	C	Y	30362	19672	50034
C346	2434	X	702	9.42	S	T	F	C	F	45398	4722	50120
C346	2437	X	703	5.69	S	T	P	C	P	47328	2856	50184
C346	2452	X	708	38.69	S	C	N	T	N	30220	19071	49291
C346	2491	X	721	38.65	S	C	F	T	F	29844	18802	48646
C346	2500	X	724	7.13	S	C	I	T	I	45505	3495	49000
C346	2503	X	725	6.05	S	A	T	G	T	46183	2974	49157
C346	2509	X	727	26.71	S	C	I	T	I	35802	13049	48851
C346	2522	X	732	5.65	S	T	F	C	L	46009	2754	48763
C346	2527	X	733	15.53	S	G	L	A	L	41203	7574	48777
C346	2533	X	735	37.29	S	C	G	T	G	30934	18398	49332
C346	2612	X	762	21.44	S	T	L	C	L	42187	11515	53702
C346	2620	X	764	22.96	S	T	H	C	H	42412	12637	55049
C346	2632	X	768	8.84	S	G	A	A	A	51836	5024	56860
C346	2633	X	769	5.75	S	C	L	T	L	53591	3269	56860
C346	2653	X	775	23.45	S	T	R	C	R	46310	14185	60495
C346	2731	X	801	5.76	S	T	F	C	F	59697	3652	63349
C346	2747	X	807	6.07	S	C	L	T	L	59372	3834	63206
C346	2770	X	814	13.79	S	T	D	C	D	54238	8676	62914
C346	2797	X	823	5.76	S	C	I	T	I	59270	3621	62891
C346	2798	X	824	40.45	N	C	L	T	F	37454	25437	62891
C346	2807	X	827	49.47	S	T	L	C	L	42168	41282	83450
C346	2809	X	827	23.74	S	G	L	T	L	63700	19828	83528
C346	2827	X	833	7.28	S	G	S	A	S	77556	6085	83641
C346	2872	X	848	5.64	S	A	R	G	R	78820	4709	83529
C346	2878	X	850	5.69	S	G	L	A	L	78770	4753	83523
C346	2911	NS2	861	6.99	S	C	C	T	C	77614	5835	83449
C346	2920	NS2	864	7.83	S	A	G	T	G	76811	6522	83333
C346	2932	NS2	868	9.88	S	T	G	C	G	74887	8208	83095
C346	3007	NS2	893	33.38	S	C	F	T	F	5152	2581	7733
C346	3010	NS2	894	30.41	S	T	S	C	S	5377	2350	7727
C346	3037	NS2	903	33.12	S	C	T	T	T	5096	2524	7620
C346	3167	NS2	947	12.47	N	C	L	T	F	6101	869	6970
C346	3446	NS2	1040	6.76	N	A	N	G	D	4990	362	5352
C346	3519	NS2	1064	6.4	N	C	T	G	S	4051	277	4328
C346	3553	NS2	1075	29.1	S	C	P	G	P	2768	1136	3904
C346	3589	NS2	1087	6.58	S	G	G	A	G	3178	224	3402
C346	3739	NS3	1137	13.84	S	T	S	C	S	3051	490	3541
C346	3991	NS3	1221	49.92	S	T	D	A	E	29698	29602	59300
C346	4051	NS3	1241	44.86	S	T	P	G	P	32848	26725	59573
C346	4096	NS3	1256	11.48	S	T	G	C	G	53069	6881	59950
C346	4492	NS3	1388	12.92	S	C	V	G	V	40909	6071	46980
C346	4578	NS3	1417	22.14	S	A	R	G	R	39709	11292	51001
C346	4603	NS3	1425	26.17	S	T	T	C	T	38278	13569	51847
C346	4693	NS3	1455	29.58	S	T	I	C	I	37471	15738	53209
C346	4847	NS3	1507	12.65	N	A	I	G	V	51293	7427	58720
C346	4891	NS3	1521	33.7	S	A	G	G	G	40712	20696	61408
C346	4960	NS3	1544	41.37	S	A	T	G	T	39281	27716	66997
C346	5039	NS3	1571	40.79	S	C	R	A	R	42555	29312	71867
C346	5104	NS3	1592	28.59	S	C	V	T	V	51461	20600	72061
C346	5173	NS3	1615	12.05	S	G	A	A	A	61714	8459	70173
C346	5194	NS3	1622	12.02	S	T	C	C	C	61079	8348	69427
C346	5260	NS3	1644	25.67	S	C	L	G	L	49884	17224	67108
C346	5309	NS3	1661	45.72	S	T	L	C	L	34444	29017	63461
C346	5434	NS3	1702	40.34	S	C	N	T	N	36373	24594	60967
C346	5489	NS3	1721	40.31	S	C	L	T	L	37245	25150	62395
C346	5588	NS4	1754	25.85	S	T	L	C	L	45309	15795	61104
C346	5659	NS4	1777	28.53	S	C	D	T	D	42639	17020	59659
C346	5911	NS4	1861	31.13	S	T	T	C	T	30044	13579	43623
C346	5965	NS4	1879	10.91	S	G	K	A	K	34721	4253	38974
C346	6013	NS4	1895	6.34	S	G	G	A	G	85429	5782	91211
C346	6055	NS4	1909	11.29	S	C	G	T	G	79623	10131	89754
C346	6062	NS4	1912	47.44	N	G	V	A	I	47098	42503	89601
C346	6070	NS4	1914	8.41	S	C	S	T	S	81962	7530	89492
C346	6097	NS4	1923	15.81	S	G	G	A	G	75181	14120	89301
C346	6124	NS4	1932	36.29	S	C	V	T	V	56928	32423	89351
C346	6139	NS4	1937	5.13	S	G	A	A	A	84774	4583	89357
C346	6161	NS4	1945	43.39	N	A	T	T	S	50681	38841	89522
C346	6229	NS4	1967	5.75	S	C	G	T	G	50136	3056	53192
C346	6253	NS4	1975	8.05	S	T	S	C	S	46527	4073	50600
C346	6256	NS4	1976	9.86	S	T	N	C	N	45549	4985	50534
C346	6292	NS4	1988	6.99	S	C	S	T	S	40173	3018	43191
C346	6355	NS4	2009	23.99	S	A	L	G	L	30431	9603	40034
C346	6368	NS4	2014	8.66	S	T	L	C	L	37500	3555	41055
C346	6433	NS5A	2035	43.29	S	C	S	T	S	26223	20020	46243
C346	6436	NS5A	2036	6.97	S	G	G	A	G	43639	3272	46911
C346	6461	NS5A	2045	6.75	S	C	L	T	L	45806	3316	49122
C346	6489	NS5A	2054	6.22	N	A	K	G	R	48935	3245	52180
C346	6502	NS5A	2058	6.72	S	G	R	A	R	49909	3594	53503
C346	6505	NS5A	2059	13.93	S	C	F	T	F	46264	7485	53749
C346	6535	NS5A	2069	6.79	S	G	A	A	A	52701	3838	56539
C346	6562	NS5A	2078	10.55	S	T	G	C	G	51942	6129	58071
C346	6718	NS5A	2130	6.96	S	G	R	A	R	52951	3964	56915
C346	6757	NS5A	2143	39.6	S	T	Y	C	Y	32817	21519	54336
C346	6784	NS5A	2152	11.38	S	G	E	A	E	46479	5969	52448
C346	6810	NS5A	2161	37.12	S	G	C	A	Y	31681	18703	50384
C346	6823	NS5A	2165	39.93	S	T	C	C	C	29751	19778	49529
C346	6853	NS5A	2175	28.04	S	C	A	T	A	34115	13293	47408
C346	6856	NS5A	2176	6.91	S	G	V	A	V	44059	3269	47328
C346	6859	NS5A	2177	38.56	S	G	K	A	K	28930	18153	47083
C346	6897	NS5A	2190	6.61	S	C	T	T	T	42879	3034	45913
C346	6934	NS5A	2202	6.04	S	T	C	C	C	43142	2775	45917
C346	6953	NS5A	2209	11.99	N	A	M	G	V	41197	5614	46811
C346	6962	NS5A	2212	28.74	S	A	L	G	L	33543	13526	47069
C346	6964	NS5A	2212	18.8	N	T	N	C	D	38810	8987	47797
C346	7042	NS5A	2238	13.06	S	G	A	A	A	47307	7108	54415
C346	7069	NS5A	2247	6.07	S	G	E	A	E	52681	3404	56085
C346	7120	NS5A	2264	5.14	S	C	G	T	G	54556	2955	57511
C346	7124	NS5A	2266	5.58	N	G	E	A	K	54352	3211	57563
C346	7144	NS5A	2272	5.56	S	C	D	T	D	53835	3168	57003
C346	7159	NS5A	2277	5.63	S	A	S	G	S	53509	3194	56703
C346	7174	NS5A	2282	8.07	S	A	K	G	K	51499	4523	56022
C346	7183	NS5A	2285	19.48	S	A	A	G	A	44904	10861	55765
C346	7213	NS5A	2295	5.77	S	G	L	A	L	50380	3083	53463
C346	7216	NS5A	2296	18.69	S	T	D	A	E	43211	9932	53143
C346	7240	NS5A	2304	6.69	S	G	L	A	L	47374	3397	50771
C346	7252	NS5A	2308	10.91	S	C	G	T	G	43670	5350	49020
C346	7300	NS5A	2324	15.9	S	G	R	A	R	36833	6964	43797
C346	7321	NS5A	2331	23.37	S	G	R	A	R	32498	9913	42411
C346	7324	NS5A	2332	12.93	S	G	P	A	P	36739	5458	42197
C346	7337	NS5A	2337	5.71	N	T	S	G	V	39012	2362	41374
C346	7338	NS5A	2337	6.73	N	C	S	T	V	38589	2785	41374
C346	7348	NS5A	2340	6.8	S	G	L	A	L	37505	2736	40241
C346	7354	NS5A	2342	8.13	S	T	R	C	R	36444	3226	39670
C346	7369	NS5A	2347	7.12	N	G	M	A	I	35195	2700	37895
C346	7378	NS5A	2350	11.06	S	A	P	T	P	32715	4068	36783
C346	7387	NS5A	2353	14.64	S	G	K	A	K	30637	5254	35891
C346	7393	NS5A	2355	9.88	S	G	E	A	E	32086	3516	35602
C346	7397	NS5A	2357	19.81	N	T	S	C	P	28374	7009	35383
C346	7453	NS5A	2375	6.16	S	T	C	C	C	32449	2130	34579
C346	7456	NS5A	2376	5.94	S	C	T	T	T	32444	2049	34493
C346	7475	NS5A	2383	8.05	S	T	L	C	L	31387	2748	34135
C346	7480	NS5A	2384	7.79	S	T	T	A	T	31350	2647	33997
C346	7483	NS5A	2385	24.94	S	T	V	C	V	25431	8450	33881
C346	7486	NS5A	2386	10.9	S	A	P	T	P	30167	3692	33859
C346	7520	NS5A	2398	5.87	S	T	L	C	L	31864	1988	33852
C346	7528	NS5A	2400	25.09	S	T	N	C	N	25465	8527	33992
C346	7540	NS5A	2404	5.79	S	C	H	T	H	32448	1994	34442
C346	7603	NS5A	2425	8.35	S	A	T	G	T	32395	2951	35346
C346	7675	NS5A	2449	5.61	S	T	T	C	T	50108	2978	53086
C346	7678	NS5A	2450	5.62	S	T	P	C	P	50106	2983	53089
C346	7685	NS5A	2453	22.84	N	A	T	G	A	40972	12128	53100
C346	7702	NS5A	2458	6.38	S	C	Y	T	Y	49743	3392	53135
C346	7708	NS5A	2460	6.93	S	A	L	G	L	49474	3684	53158
C346	7724	NS5A	2466	9.6	N	A	T	G	A	48104	5111	53215
C346	7753	NS5A	2475	6.47	S	T	D	C	D	49895	3452	53347
C346	7861	NS5B	2511	17.91	S	C	T	T	T	6524	1423	7947
C346	7969	NS5B	2547	19.13	S	C	A	T	A	4609	1090	5699
C346	7990	NS5B	2554	19.84	S	G	R	A	R	4226	1046	5272
C346	8287	NS5B	2653	34.14	S	T	R	G	R	4550	2359	6909
C346	8311	NS5B	2661	18.86	S	C	G	T	G	6311	1467	7778
C346	8341	NS5B	2671	22.71	S	A	L	G	L	7162	2104	9266
C346	8347	NS5B	2673	33.55	S	C	D	T	D	6259	3160	9419
C346	8389	NS5B	2687	22.81	S	A	L	G	L	8283	2448	10731
C346	8491	NS5B	2721	18.31	S	C	A	T	A	10044	2252	12296
C346	8650	NS5B	2774	19.84	S	T	T	C	T	8630	2136	10766
C346	8767	NS5B	2813	19.19	S	C	D	T	D	8034	1908	9942
C346	8779	NS5B	2817	20.25	S	C	S	T	S	8060	2047	10107
C346	8812	NS5B	2828	37.55	S	C	I	T	I	6604	3971	10575
C346	8827	NS5B	2833	38.44	S	T	D	C	D	6560	4097	10657
C346	8833	NS5B	2835	19.04	S	A	S	G	S	8681	2041	10722
C346	8857	NS5B	2843	18.83	S	T	R	C	R	9361	2172	11533
C346	8995	NS5B	2889	17.43	S	G	A	A	A	9929	2096	12025
C346	9016	NS5B	2896	18.01	S	A	L	C	L	9951	2186	12137
C346	9037	NS5B	2903	19.34	S	C	L	T	L	9452	2266	11718
C346	9073	NS5B	2915	20.9	S	G	V	A	V	9051	2392	11443
C346	9138	NS5B	2937	21.15	N	A	N	G	S	8079	2167	10246
C346	9188	NS5B	2954	17.16	N	A	M	T	L	8012	1660	9672
C346	9223	NS5B	2965	23.1	S	T	G	C	G	6756	2030	8786
C346	9232	NS5B	2968	18.47	S	G	G	A	G	7149	1620	8769
C346	9256	NS5B	2976	17.93	S	C	R	T	R	7124	1556	8680
C346	9259	NS5B	2977	40.23	S	T	R	C	R	5174	3482	8656
C346	9346	NS5B	3006	23.09	S	A	P	G	P	6376	1914	8290
C346	9397	NS5B	3023	22.78	S	T	H	C	H	6428	1896	8324
C346	9452	NS5B	3042	22.8	S	T	L	C	L	6423	1897	8320
Jx18052	304	—	—	6.41	NC	A	—	C	—	1664	114	1778
Jx18052	1068	E1	247	37.23	S	T	L	C	L	5349	3172	8521
Jx18052	1257	E2	310	5.09	S	A	I	C	I	2852	153	3005
Jx18052	1851	E2	508	31.13	S	T	G	C	G	18653	8433	27086
Jx18052	1932	E2	535	36.48	N	A	I	G	M	17434	10013	27447
Jx18052	1992	E2	555	45.57	S	G	V	A	V	6347	5313	11660
Jx18052	2028	E2	567	30.99	S	T	G	C	G	4186	1880	6066
Jx18052	2064	E2	579	5.51	S	G	V	T	V	5708	333	6041
Jx18052	2101	E2	592	5.18	N	A	T	C	P	5698	311	6009
Jx18052	2107	E2	594	5.4	N	A	I	C	L	5673	324	5997
Jx18052	2116	E2	597	5.83	N	A	I	C	L	5610	347	5957
Jx18052	2121	E2	598	5.76	N	A	L	C	F	5592	342	5934
Jx18052	2127	E2	600	8.57	S	G	V	T	V	5390	505	5895
Jx18052	2129	E2	601	8.22	N	G	C	T	F	5403	484	5887
Jx18052	2134	E2	603	8.55	N	G	V	T	F	5362	501	5863
Jx18052	2140	E2	605	5.14	N	G	G	T	F	5458	296	5754
Jx18052	2141	E2	605	7.58	N	G	G	T	F	5318	436	5754
Jx18052	2143	E2	606	5.94	N	G	A	T	S	5230	330	5560
Jx18052	2145	E2	606	5.13	N	G	A	T	S	5155	279	5434
Jx18052	2226	X	633	26.03	S	T	A	C	A	1040	366	1406
Jx18052	2394	X	689	28.02	S	C	T	T	T	1146	446	1592
Jx18052	2418	X	697	24.42	S	T	S	C	S	4326	1398	5724
Jx18052	2631	X	768	21.8	S	G	A	A	A	6000	1673	7673
Jx18052	2700	X	791	8.77	S	C	H	T	H	6997	673	7670
Jx18052	2707	X	794	8.72	N	A	N	C	Q	6994	668	7662
Jx18052	2709	X	794	8.54	N	T	N	A	Q	7003	654	7657
Jx18052	2772	X	815	13.32	S	C	T	T	T	566	87	653
Jx18052	2853	X	842	12.64	S	G	V	A	V	546	79	625
Jx18052	3020	NS2	898	36.98	N	C	A	T	V	271	159	430
Jx18052	3156	NS2	943	32.05	S	C	S	T	S	248	117	365
Jx18052	3204	NS2	959	13.62	S	C	C	T	C	298	47	345
Jx18052	3468	NS2	1047	43.39	S	A	P	G	P	197	151	348
Jx18052	4117	NS3	1264	5.23	N	G	A	T	S	21673	1196	22869
Jx18052	4284	NS3	1319	5.92	S	A	G	C	G	18599	1171	19770
Jx18052	4286	NS3	1320	6.49	N	A	H	C	P	18451	1280	19731
Jx18052	4288	NS3	1321	5.22	N	A	K	C	H	18666	1027	19693
Jx18052	4290	NS3	1321	6.24	N	A	K	C	H	18464	1229	19693
Jx18052	4296	NS3	1323	5.26	N	G	L	T	F	18081	1003	19084
Jx18052	4519	NS3	1398	5.33	N	T	S	G	A	18135	1021	19156
Jx18052	4521	NS3	1398	5.67	N	T	S	G	A	18578	1116	19694
Jx18052	4522	NS3	1399	5.82	N	T	S	G	A	18548	1146	19694
Jx18052	4531	NS3	1402	6.52	N	C	L	G	V	19085	1331	20416
Jx18052	4551	NS3	1408	5.41	S	C	R	A	R	19891	1138	21029
Jx18052	5031	NS3	1568	37.11	S	C	R	T	R	1827	1078	2905
Jx18052	5508	NS3	1727	37.69	S	G	V	A	V	1058	640	1698
Jx18052	5571	NS4	1748	37.02	S	G	A	C	A	1220	717	1937
Jx18052	5919	NS4	1864	41.27	S	C	A	T	A	1883	1323	3206
Jx18052	5934	NS4	1869	43	S	A	G	T	G	1825	1377	3202
Jx18052	5952	NS4	1875	42.56	S	G	G	A	G	1841	1364	3205
Jx18052	5994	NS4	1889	17.43	S	A	L	G	L	3889	821	4710
Jx18052	6272	NS4	1982	10.3	N	G	W	T	L	531	61	592
Jx18052	6318	NS4	1997	23.62	S	T	D	C	D	388	120	508
Jx18052	6460	NS5A	2045	27.31	S	C	L	T	L	402	151	553
Jx18052	7323	NS5A	2332	26.62	S	A	P	G	P	306	111	417
Jx18052	7386	NS5A	2353	25.31	S	A	K	G	K	298	101	399
Jx18052	7535	NS5A	2403	29.09	N	A	N	G	S	368	151	519
Jx18052	7572	NS5A	2415	28.31	S	A	T	C	T	385	152	537
Jx18052	7668	NS5A	2447	10.57	S	G	L	A	L	5019	593	5612
Jx18052	7779	NS5A	2484	10.08	S	A	V	G	V	5057	567	5624
Jx18052	7937	NS5B	2537	8.24	N	A	Q	C	P	3275	294	3569
Jx18052	7941	NS5B	2538	5.2	S	T	A	C	A	3336	183	3519
Jx18052	7948	NS5B	2541	5.48	N	A	T	C	P	3259	189	3448
Jx18052	8277	NS5B	2650	5.23	N	T	C	G	W	2807	155	2962
Jx18052	8294	NS5B	2656	5.12	N	A	E	G	G	3018	163	3181
Jx18052	8481	NS5B	2718	25.85	N	T	D	A	E	12310	4292	16602
Jx18052	8484	NS5B	2719	7.5	S	C	R	T	R	15358	1245	16603
Jx18052	8556	NS5B	2743	42.7	S	G	R	A	R	9456	7047	16503
Jx18052	8592	NS5B	2755	35.93	S	C	G	T	G	5306	2975	8281
Jx18052	8675	NS5B	2783	8.35	N	G	C	A	Y	4469	407	4876
Jx18052	8922	NS5B	2865	29.95	S	T	T	C	T	1883	805	2688
Jx18052	9274	NS5B	2983	32.42	N	A	M	T	L	3172	1522	4694
Jx18052	9378	NS5B	3017	32.51	S	A	P	G	P	3199	1541	4740

## Sheet: STabS6
Supplementary Table S6. Summary of iSNVs of HCV HVR1 detected from our samples.
SampleID	Genome position	CDS	CDS amino acid (AA) position	iSNV frequency (%)	N=Nonsyn S=Syn NC=Noncoding	Major allele base	Major allele AA	Minor allele base	Minor allele AA	Major allele depth	Minor allele depth	Site total depth
HCV121_t0	1361	HVR1	340	10.68	S	A	L	G	L	35243	4212	39455
HCV121_t0	1367	HVR1	342	10.64	S	G	Q	A	Q	35155	4186	39341
HCV121_t0	1383	HVR1	348	31.88	N	A	I	G	V	26556	12430	38986
HCV121_t0	1457	HVR1	372	10.23	S	T	A	C	A	33566	3824	37390
HCV121_t0	1490	HVR1	383	10.2	S	T	A	C	A	33331	3784	37115
HCV121_t0	1497	HVR1	386	9.94	N	T	Y	C	H	33518	3701	37219
HCV121_t0	1504	HVR1	388	9.74	N	C	T	T	I	33565	3622	37187
HCV121_t0	1508	HVR1	389	10.05	S	T	G	C	G	33370	3730	37100
HCV121_t0	1524	HVR1	395	9.52	N	G	D	T	Y	33088	3480	36568
HCV121_t0	1536	HVR1	399	9.4	N	T	F	C	L	32687	3391	36078
HCV121_t0	1542	HVR1	401	9.09	N	A	S	G	G	32565	3257	35822
HCV121_t0	1551	HVR1	404	8.52	N	A	T	T	S	32341	3013	35354
HCV121_t0	1553	HVR1	404	21.21	N	C	T	T	S	28075	7558	35633
HCV121_t0	1563	HVR1	408	9.3	N	A	K	C	Q	32160	3297	35457
HCV121_t0	1571	HVR1	410	9.3	N	T	N	A	K	32025	3284	35309
HCV121_t44	1358	HVR1	339	9.04	S	T	R	C	R	33986	3379	37365
HCV121_t44	1359	HVR1	340	7.58	S	T	L	C	L	34533	2832	37365
HCV121_t44	1361	HVR1	340	20.7	S	G	L	A	L	29380	7668	37048
HCV121_t44	1367	HVR1	342	20.84	S	A	Q	G	Q	29449	7754	37203
HCV121_t44	1383	HVR1	348	27.83	N	G	V	A	I	26787	10331	37118
HCV121_t44	1394	HVR1	351	9.16	S	C	A	T	A	33635	3393	37028
HCV121_t44	1406	HVR1	355	6.68	S	T	I	C	I	34340	2457	36797
HCV121_t44	1416	HVR1	359	9.21	S	C	L	T	L	32900	3336	36236
HCV121_t44	1418	HVR1	359	6.57	S	A	L	G	L	33861	2383	36244
HCV121_t44	1457	HVR1	372	19.98	S	C	A	T	A	28297	7066	35363
HCV121_t44	1490	HVR1	383	25.22	S	C	A	T	A	26250	8855	35105
HCV121_t44	1496	HVR1	385	25.61	S	A	T	G	T	25989	8948	34937
HCV121_t44	1497	HVR1	386	19.55	N	C	H	T	C	28108	6829	34937
HCV121_t44	1498	HVR1	386	25.58	N	A	H	G	C	25999	8938	34937
HCV121_t44	1503	HVR1	388	26.26	N	G	V	A	I	25455	9066	34521
HCV121_t44	1508	HVR1	389	21.53	S	C	G	T	G	26892	7379	34271
HCV121_t44	1515	HVR1	392	26.22	N	G	A	A	T	25352	9010	34362
HCV121_t44	1520	HVR1	393	6.47	S	T	A	G	A	31982	2212	34194
HCV121_t44	1524	HVR1	395	18.56	N	T	Y	G	D	27856	6348	34204
HCV121_t44	1530	HVR1	397	25.39	N	C	H	A	N	24868	8461	33329
HCV121_t44	1532	HVR1	397	13	N	T	H	C	N	28995	4334	33329
HCV121_t44	1536	HVR1	399	19.28	N	C	L	T	F	26643	6362	33005
HCV121_t44	1541	HVR1	400	5.05	S	T	A	C	A	31856	1693	33549
HCV121_t44	1542	HVR1	401	30.23	N	A	S	G	G	23406	10143	33549
HCV121_t44	1551	HVR1	404	19.24	N	T	S	A	T	26623	6343	32966
HCV121_t44	1563	HVR1	408	18.35	S	C	Q	A	K	27070	6084	33154
HCV121_t44	1571	HVR1	410	17.72	N	A	K	T	N	27298	5878	33176
HCV121_t44	1578	HVR1	413	6.3	S	C	L	T	L	31037	2088	33125
NO.19_t0	1287	HVR1	330	15.17	N	A	T	G	A	130701	23371	154072
NO.19_t0	1336	HVR1	346	44.51	N	A	N	G	S	85331	68443	153774
NO.19_t0	1475	HVR1	392	10.91	S	C	S	T	S	136430	16713	153143
NO.19_t0	1479	HVR1	394	13.39	N	A	T	G	A	132936	20546	153482
NO.19_t0	1507	HVR1	403	13.32	N	G	S	C	T	133522	20515	154037
NO.19_t0	1509	HVR1	404	13.19	N	T	F	A	N	133758	20329	154087
NO.19_t0	1535	HVR1	412	22.76	S	T	L	C	L	119374	35167	154541
NO.19_t0	1536	HVR1	413	12.59	N	G	V	A	I	135090	19451	154541
NO.19_t216	1430	HVR1	377	15.97	S	G	L	A	L	89598	17024	106622
NO.19_t216	1449	HVR1	384	6.98	N	A	N	C	P	99301	7451	106752
NO.19_t216	1450	HVR1	384	22.77	N	A	N	C	P	82449	24303	106752
NO.19_t216	1455	HVR1	386	24.35	N	T	Y	C	H	80749	25994	106743
NO.19_t216	1470	HVR1	391	14.03	N	G	A	A	M	91720	14967	106687
NO.19_t216	1471	HVR1	391	10.66	N	C	A	T	M	95313	11374	106687
NO.19_t216	1477	HVR1	393	12.1	N	A	H	G	R	93774	12903	106677
NO.19_t216	1486	HVR1	396	8.65	N	C	A	G	G	97442	9222	106664
NO.19_t216	1488	HVR1	397	46.32	N	A	S	G	G	57234	49389	106623
NO.19_t216	1491	HVR1	398	34.83	N	A	I	C	L	69476	37130	106606
NO.19_t216	1505	HVR1	402	33.33	S	T	F	C	F	70861	35421	106282
NO.19_t216	1507	HVR1	403	13.37	N	A	N	C	T	92077	14205	106282
NO.19_t216	1509	HVR1	404	33.41	N	C	L	T	F	70771	35511	106282
NO.19_t216	1517	HVR1	406	16.8	S	C	P	T	P	88383	17847	106230
NO.19_t216	1526	HVR1	409	34.85	N	A	K	T	N	69174	36998	106172
NO.19_t216	1536	HVR1	413	31.22	N	G	V	A	I	72999	33130	106129
NO.64_t0	1282	HVR1	328	13.63	S	C	P	T	P	851336	134352	985688
NO.64_t0	1333	HVR1	345	15.97	S	G	A	A	A	830420	157809	988229
NO.64_t0	1335	HVR1	346	26.92	N	G	S	A	N	722236	266010	988246
NO.64_t0	1339	HVR1	347	17.9	S	A	V	G	V	811386	176940	988326
NO.64_t0	1367	HVR1	357	13.88	N	C	L	A	I	851683	137241	988924
NO.64_t0	1375	HVR1	359	8.16	S	T	V	C	V	908456	80759	989215
NO.64_t0	1450	HVR1	384	15.32	S	T	T	C	T	838138	151626	989764
NO.64_t0	1462	HVR1	388	14.86	S	C	G	T	G	843715	147223	990938
NO.64_t0	1471	HVR1	391	14.2	S	A	I	C	I	850649	140798	991447
NO.64_t0	1474	HVR1	392	16.67	S	C	S	T	S	826154	165229	991383
NO.64_t0	1484	HVR1	396	14.19	N	G	A	T	S	851632	140782	992414
NO.64_t0	1490	HVR1	398	11.66	N	C	L	T	F	876546	115726	992272
NO.64_t0	1496	HVR1	400	13.84	N	A	S	G	G	854379	137266	991645
NO.64_t0	1498	HVR1	400	13.74	N	T	S	G	G	855353	136277	991630
NO.64_t0	1508	HVR1	404	13.9	N	C	P	A	T	853659	137823	991482
NO.64_t0	1518	HVR1	407	13.74	N	G	R	A	K	855543	136332	991875
NO.64_t0	1531	HVR1	411	13.52	S	A	Q	G	Q	857104	134015	991119
NO.64_t0	1537	HVR1	413	15.16	S	C	I	T	I	840423	150218	990641
NO.64_t36	1282	HVR1	328	14.71	S	T	P	C	P	92535	15955	108490
NO.64_t36	1312	HVR1	338	7.27	S	G	L	A	L	100921	7915	108836
NO.64_t36	1327	HVR1	343	6.96	S	C	I	T	I	101472	7589	109061
NO.64_t36	1333	HVR1	345	15	S	A	A	G	A	92891	16388	109279
NO.64_t36	1335	HVR1	346	21.37	N	A	N	G	S	85949	23360	109309
NO.64_t36	1339	HVR1	347	16.29	S	G	V	A	V	91801	17861	109662
NO.64_t36	1361	HVR1	355	17.96	N	A	I	G	V	90554	19826	110380
NO.64_t36	1367	HVR1	357	16.49	N	A	I	C	L	92290	18229	110519
NO.64_t36	1384	HVR1	362	12.59	S	T	F	C	F	96888	13949	110837
NO.64_t36	1405	HVR1	369	19.07	S	A	L	G	L	89772	21148	110920
NO.64_t36	1408	HVR1	370	6.6	S	G	K	A	K	103685	7332	111017
NO.64_t36	1450	HVR1	384	19.17	S	C	T	T	T	88712	21037	109749
NO.64_t36	1462	HVR1	388	30.69	S	T	G	C	G	75905	33615	109520
NO.64_t36	1471	HVR1	391	18.81	S	C	I	A	I	88756	20569	109325
NO.64_t36	1474	HVR1	392	21.11	S	T	S	C	S	86150	23055	109205
NO.64_t36	1484	HVR1	396	18.94	N	T	S	G	A	88429	20658	109087
NO.64_t36	1496	HVR1	400	19	N	G	G	A	S	87947	20630	108577
NO.64_t36	1498	HVR1	400	17.37	N	G	G	T	S	89675	18856	108531
NO.64_t36	1506	HVR1	403	6.57	N	G	S	A	N	101304	7120	108424
NO.64_t36	1508	HVR1	404	18.91	N	A	T	C	P	87901	20503	108404
NO.64_t36	1518	HVR1	407	18.19	N	A	K	G	R	88661	19713	108374
NO.64_t36	1531	HVR1	411	17.19	S	G	Q	A	Q	89572	18595	108167
NO.64_t36	1537	HVR1	413	18.41	S	T	I	C	I	88180	19892	108072

## Sheet: STabS7
Supplementary Table S7. Characteristics of the patient HCV121 before and after DAAs treatment, as well as the characteristics of the patient with HCV mono-infection and the healthy donor.
Patients	ID	HCV genotype	Treatment (DAAs)	Date of sampling	HPgV-2 RNA (copies/ml)	HCV RNA (IU/ml)	AST (U/L) (15-40)	ALT (U/L) (9-50)	Fibroscan Scores (kPa)
HPgV-2/HCV co-infected	HCV121	3a	pre-treatment	2018-10-29	184000	207000	109	38	28.1
			post-treatment	2019-01-19	17200	<15	62	43	26.6
HCV mono-infected	HCV2421	3a	No treatment	2015-11-03	Not detectable	737000	Not available	82	Not available
Healthy blood donor	HD458	Not available	No treatment	Not available	Not detectable	Not detectable	Not available	Not available	Not available

## Sheet: STabS8
Supplementary Table S8. Differentially expressed proteins in the peripheral blood of patients with HCV and HPgV-2 co-infection before and after DAAs treatment.
proteinID	uniprotID	entrezID	Symbol	Entrez Gene Name	log2 fold change
B7-H1	Q9NZQ7	29126	CD274	CD274 molecule	-2.85472
Leptin	P41159	3952	LEP	leptin	-2.74305
IP-10	P02778	3627	CXCL10	C-X-C motif chemokine ligand 10	-2.73514
Ck beta 8-1	P55773	6368	CCL23	C-C motif chemokine ligand 23	-2.4205
cIAP-2	Q13489	330	BIRC3	baculoviral IAP repeat containing 3	-2.26594
GDNF	P39905	2668	GDNF	glial cell derived neurotrophic factor	-1.69272
IL-1 R5	Q13478	8809	IL18R1	interleukin 18 receptor 1	-1.56856
EGF	P01133	1950	EGF	epidermal growth factor	-1.42581
Albumin	P02768	213	ALB	albumin	-1.36229
RGM-B	Q6NW40	285704	RGMB	repulsive guidance molecule BMP co-receptor b	-1.32535
S100A8	P05109	6279	S100A8	S100 calcium binding protein A8	-1.30647
HAPLN1	P10915	1404	HAPLN1	hyaluronan and proteoglycan link protein 1	-1.30099
CD27	P26842	939	CD27	CD27 molecule	-1.23973
FLRG	O95633	10272	FSTL3	follistatin like 3	-1.14804
TFPI-2	P48307	7980	TFPI2	tissue factor pathway inhibitor 2	-1.1448
TIMP-2	P16035	7077	TIMP2	TIMP metallopeptidase inhibitor 2	-1.12404
IL-12p40	P29460	3593	IL12B	interleukin 12B	-1.1111
FOLR2	P14207	2350	FOLR2	folate receptor beta	-1.09911
FGF-9	P31371	2254	FGF9	fibroblast growth factor 9	-1.09068
PD-ECGF	P19971	1890	TYMP	thymidine phosphorylase	-1.04878
LIF R alpha	P42702	3977	LIFR	LIF receptor alpha	-1.01282
CRTAM	O95727	56253	CRTAM	cytotoxic and regulatory T cell molecule	-1.0087
IL-28A	Q8IZJ0	282616	IFNL2	interferon lambda 2	1.00348
GPVI	Q9HCN6	51206	GP6	glycoprotein VI platelet	1.0037
Galectin-3	P17931	3958	LGALS3	galectin 3	1.03572
CD157	Q10588	683	BST1	bone marrow stromal cell antigen 1	1.04015
FAP	Q12884	2191	FAP	fibroblast activation protein alpha	1.10171
Neprilysin	P08473	4311	MME	membrane metalloendopeptidase	1.10983
Plexin B3	Q9ULL4	5365	PLXNB3	plexin B3	1.19861
MCP-2	P80075	6355	CCL8	C-C motif chemokine ligand 8	1.21864
Eotaxin	P51671	6356	CCL11	C-C motif chemokine ligand 11	1.24627
Matriptase	Q9Y5Y6	6768	ST14	suppression of tumorigenicity 14	1.44871
Eotaxin-2	O00175	6369	CCL24	C-C motif chemokine ligand 24	1.55254
CA9	Q16790	768	CA9	carbonic anhydrase 9	1.70733
Cathepsin L	P07711	1514	CTSL	cathepsin L	1.79203
Follistatin-like 1	Q12841	11167	FSTL1	follistatin like 1	1.90814
IL-17C	Q9P0M4	27189	IL17C	interleukin 17C	2.86813
FGF-6	P10767	2251	FGF6	fibroblast growth factor 6	3.09178
BMP-2	P12643	650	BMP2	bone morphogenetic protein 2	3.34109
IL-24	Q13007	11009	IL24	interleukin 24	3.46734
LOX-1	P78380	4973	OLR1	oxidized low density lipoprotein receptor 1	3.73082
APRIL	O75888	8741	TNFSF13	TNF superfamily member 13	6.36454
BMP-9	Q9UK05	2658	GDF2	growth differentiation factor 2	6.60717

## Sheet: STabS9
Supplementary Table S9. Differentially expressed proteins in the peripheral blood between HPgV-2/HCV-coinfected patient and HCV mono-infected patient
proteinID	uniprotID	entrezID	Symbol	Entrez Gene Name	log2 fold change (HPgV-2/HCV-coinfection VS. HCV mono-infection)
IL-24	Q13007	11009	IL24	interleukin 24	-5.88329
BMP-9	Q9UK05	2658	GDF2	growth differentiation factor 2	-5.74532
Angiotensinogen	P01019	183	AGT	angiotensinogen	-4.70472
TFPI	P10646	7035	TFPI	tissue factor pathway inhibitor	-3.77931
MDC	O00626	6367	CCL22	C-C motif chemokine ligand 22	-3.56201
LOX-1	P78380	4973	OLR1	oxidized low density lipoprotein receptor 1	-2.86158
Desmoglein 2	Q14126	1829	DSG2	desmoglein 2	-2.72283
IL-15 R	Q13261	3601	IL15RA	interleukin 15 receptor subunit alpha	-2.50612
EMMPRIN	P35613	682	BSG	basigin (Ok blood group)	-2.37284
BMP-2	P12643	650	BMP2	bone morphogenetic protein 2	-2.34197
Dkk-4	Q9UBT3	27121	DKK4	dickkopf WNT signaling pathway inhibitor 4	-2.25951
FGF-17	O60258	8822	FGF17	fibroblast growth factor 17	-2.19813
Aggrecan	P16112	176	ACAN	aggrecan	-2.16572
CD83	Q01151	9308	CD83	CD83 molecule	2.05669
4-1BB	Q07011	3604	TNFRSF9	TNF receptor superfamily member 9	2.26365
FCRL1	Q96LA6	115350	FCRL1	Fc receptor like 1	2.26625
Nectin-3	Q9NQS3	25945	NECTIN3	nectin cell adhesion molecule 3	2.2717
MIS RII	Q16671	269	AMHR2	anti-Mullerian hormone receptor type 2	2.2825
Desmocollin-3	Q14574	1825	DSC3	desmocollin 3	2.32659
TLR4	O00206	7099	TLR4	toll like receptor 4	2.35662
PD-1	Q15116	5133	PDCD1	programmed cell death 1	2.43656
CRTAM	O95727	56253	CRTAM	cytotoxic and regulatory T cell molecule	2.46259
Neurexin 3 beta	Q9HDB5	9369	NRXN3	neurexin 3	2.55952
BLC	O43927	10563	CXCL13	C-X-C motif chemokine ligand 13	2.56857
IL-17F	Q96PD4	112744	IL17F	interleukin 17F	2.65632
IL-1 F5	Q9UBH0	26525	IL36RN	interleukin 36 receptor antagonist	2.73441
Calsyntenin-1	O94985	22883	CLSTN1	calsyntenin 1	2.76528
Cadherin-4	P55283	1002	CDH4	cadherin 4	2.84351
TSLP	Q969D9	85480	TSLP	thymic stromal lymphopoietin	2.90884
CD23	P06734	2208	FCER2	Fc fragment of IgE receptor II	2.93901
I-TAC	O14625	6373	CXCL11	C-X-C motif chemokine ligand 11	3.05985
IL-33	O95760	90865	IL33	interleukin 33	3.25375

[truncated: 1 more sheets: STabS10]
